# Supplementary material for: Contrasting Effects of Beneficial and Pathogenic Fungal Inoculation on Rhizosphere Microbial Community Assembly, Network Properties, and Functional Contributions of Keystone Taxa in Cucumber Soil
Source: Microorganisms. 2026 Jun 30;14(7):1434. doi: 10.3390/microorganisms14071434 (PMC13413897; doi:10.3390/microorganisms14071434)
Supplement: Supplementary file 1 [file microorganisms-14-01434-s001.zip]

Archive with 1 entries (1 files):
- microorganisms-4338602-supplementary.pdf
